# Supplementary material for: Clinical implications of EGFR‐associated MAPK/ERK pathway in multiple primary lung cancer
Source: Clin Transl Med. 2022 May 11;12(5):e847. doi: 10.1002/ctm2.847 (PMC9091990; doi:10.1002/ctm2.847)
Supplement: Supplementary file 3 — Supporting Information [file CTM2-12-e847-s002.xlsx]

## Sheet: Sheet1
PatientID	Tumor_Sample	Pathologic subtype	Lobe location	Lung location	Sex	Age
P01	P01_T01	ADC	Upper	Right	Female	56
P01	P01_T02	ADC	Upper	Right	Female	56
P01	P01_T03	ADC	Upper	Right	Female	56
P02	P02_T01	MIA	Upper	Right	Female	51
P02	P02_T02	AAH	Upper	Right	Female	51
P02	P02_T03	AAH	Upper	Right	Female	51
P02	P02_T04	AIS	Upper	Right	Female	51
P02	P02_T05	AAH	Upper	Right	Female	51
P03	P03_T01	ADC	Upper	Left	Male	47
P03	P03_T02	ADC	Middle	Right	Male	47
P03	P03_T03	ADC	Middle	Right	Male	47
P03	P03_T04	ADC	Lower	Left	Male	47
P03	P03_T05	ADC	Upper	Left	Male	47
P04	P04_T01	MIA	Upper	Left	Male	41
P04	P04_T02	ADC	Upper	Left	Male	41
P04	P04_T03	ADC	Middle	Right	Male	41
P04	P04_T04	ADC	Middle	Right	Male	41
P04	P04_T05	ADC	Upper	Right	Male	41
P05	P05_T01	ADC	Upper	Left	Male	54
P05	P05_T02	ADC	Lower	Left	Male	54
P05	P05_T03	ADC	Upper	Right	Male	54
P06	P06_T01	AAH	Lower	Right	Male	62
P06	P06_T02	AAH	Upper	Right	Male	62
P06	P06_T03	AAH	Upper	Right	Male	62
P06	P06_T04	AAH	Upper	Right	Male	62
P06	P06_T05	AAH	Lower	Right	Male	62
P06	P06_T06	AAH	Upper	Right	Male	62
P06	P06_T07	AAH	Lower	Right	Male	62
P07	P07_T01	MIA	Upper	Right	Female	29
P07	P07_T02	MIA	Upper	Right	Female	29
P08	P08_T01	ADC	Upper	Left	Female	55
P08	P08_T02	AIS	Lower	Left	Female	55
P08	P08_T03	ADC	Upper	Left	Female	55
P08	P08_T04	MIA	Upper	Right	Female	55
P08	P08_T05	AIS	Upper	Right	Female	55
P08	P08_T06	ADC	Lower	Left	Female	55
P09	P09_T01	ADC	Upper	Right	Female	68
P09	P09_T02	MIA	Upper	Left	Female	68
P10	P10_T01	MIA	Lower	Right	Female	47
P10	P10_T02	AIS	Lower	Right	Female	47
P10	P10_T03	AAH	Lower	Right	Female	47
P10	P10_T04	AAH	Lower	Right	Female	47
P10	P10_T05	AIS	Lower	Right	Female	47
P11	P11_T01	ADC	Upper	Right	Female	55
P11	P11_T02	ADC	Upper	Left	Female	55
P12	P12_T01	ADC	Upper	Left	Female	59
P12	P12_T02	ADC	Upper	Left	Female	59
P12	P12_T03	MIA	Upper	Right	Female	59
P12	P12_T04	ADC	Lower	Right	Female	59
P13	P13_T01	ADC	Middle	Right	Female	55
P13	P13_T02	AIS	Upper	Right	Female	55
P14	P14_T01	ADC	Upper	Right	Male	70
P14	P14_T02	ADC	Upper	Right	Male	70
P14	P14_T03	ADC	Upper	Right	Male	70
P14	P14_T04	ADC	Upper	Right	Male	70
P14	P14_T05	ADC	Upper	Right	Male	70
P14	P14_T06	ADC	Upper	Right	Male	70
P14	P14_T07	ADC	Upper	Right	Male	70
P14	P14_T08	ADC	Upper	Right	Male	70
P15	P15_T01	ADC	Upper	Right	Female	63
P15	P15_T02	ADC	Upper	Right	Female	63
P15	P15_T03	ADC	Upper	Right	Female	63
P15	P15_T04	ADC	Upper	Right	Female	63
P16	P16_T01	ADC	Lower	Right	Female	73
P16	P16_T02	ADC	Lower	Right	Female	73
P16	P16_T03	ADC	Lower	Right	Female	73
P17	P17_T01	AIS	Upper	Right	Male	60
P17	P17_T02	ADC	Upper	Right	Male	60
P18	P18_T01	ADC	Lower	Left	Female	64
P18	P18_T02	ADC	Upper	Left	Female	64
P18	P18_T03	ADC	Upper	Right	Female	64
P19	P19_T01	AAH	Upper	Left	Female	54
P19	P19_T02	ADC	Upper	Right	Female	54
P20	P20_T01	MIA	Upper	Right	Female	64
P20	P20_T02	MIA	Lower	Right	Female	64
P21	P21_T01	AAH	Lower	Right	Female	48
P21	P21_T02	AAH	Lower	Right	Female	48
P21	P21_T03	AIS	Upper	Left	Female	48
P21	P21_T04	AIS	Upper	Left	Female	48
P21	P21_T05	MIA	Upper	Left	Female	48
P21	P21_T06	AAH	Upper	Left	Female	48
P22	P22_T01	AAH	Upper	Right	Female	28
P22	P22_T02	AAH	Lower	Left	Female	28
P22	P22_T03	AAH	Lower	Right	Female	28
P23	P23_T01	AAH	Upper	Right	Female	63
P23	P23_T02	ADC	Upper	Right	Female	63
P24	P24_T01	AIS	Lower	Right	Male	67
P24	P24_T02	ADC	Lower	Right	Male	67
P24	P24_T03	ADC	Lower	Right	Male	67
P25	P25_T02	ADC	Upper	Right	Female	51
P25	P25_T03	AIS	Lower	Left	Female	51
P25	P25_T04	AIS	Lower	Left	Female	51
P25	P25_T05	MIA	Upper	Right	Female	51
P25	P25_T06	MIA	Upper	Right	Female	51
P26	P26_T01	ADC	Upper	Right	Female	69
P26	P26_T02	ADC	Lower	Right	Female	69
P27	P27_T01	ADC	Lower	Right	Female	56
P27	P27_T02	AAH	Lower	Right	Female	56
P28	P28_T01	AIS	Upper	Right	Female	48
P28	P28_T02	AIS	Upper	Right	Female	48
P28	P28_T03	AIS	Upper	Right	Female	48
P29	P29_T01	ADC	Upper	Left	Female	67
P29	P29_T02	ADC	Upper	Left	Female	67
P30	P30_T01	AIS	Upper	Left	Female	51
P30	P30_T02	AIS	Lower	Left	Female	51
P30	P30_T03	AIS	Upper	Left	Female	51
P30	P30_T04	AAH	Upper	Left	Female	51
P30	P30_T05	AAH	Lower	Left	Female	51
P31	P31_T01	ADC	Middle	Right	Female	63
P31	P31_T02	ADC	Upper	Right	Female	63
P32	P32_T01	ADC	Upper	Left	Female	65
P32	P32_T02	ADC	Lower	Left	Female	65
P32	P32_T04	MIA	Upper	Right	Female	65
P32	P32_T05	AAH	Lower	Right	Female	65
P32	P32_T06	ADC	Lower	Left	Female	65
